# Supplementary material for: Comparative Physiological and Transcriptomic Analyses of Two Contrasting Pepper Genotypes under Salt Stress Reveal Complex Salt Tolerance Mechanisms in Seedlings
Source: Int J Mol Sci. 2022 Aug 26;23(17):9701. doi: 10.3390/ijms23179701 (PMC9455954; doi:10.3390/ijms23179701)
Supplement: Supplementary file 1 [file ijms-23-09701-s001.zip]

Archive with 3 entries (3 files):
- Figure S1.jpg
- Figure S2.jpg
- supplementary tables.xlsx
