# Supplementary material for: Comparative Physiological and Transcriptomic Analyses of Two Contrasting Pepper Genotypes under Salt Stress Reveal Complex Salt Tolerance Mechanisms in Seedlings
Source: Int J Mol Sci. 2022 Aug 26;23(17):9701. doi: 10.3390/ijms23179701 (PMC9455954; doi:10.3390/ijms23179701)
Supplement: Supplementary file 1 [file ijms-23-09701-s001.zip › supplementary tables.xlsx]

## Sheet: Table S1
Table S1 Growth performance of 323F3 and P300 under normal (control) and salt conditions. Values are the means ± SD of three biological replicates (n = 3), and different small letters represent significant differences at p < 0.05.
Treatment	Genotype	Plant height (cm)	Stem average diameter (mm)	Shoot fresh weight (g)	Shoot dry weight (g)	Root length (cm)	Root surface area (cm2)	Root volume (cm3)	Root average diameter (mm)	Root fresh weight (g)	Root dry weight (g)	Root vigor (mg/g/h)
Normal	323F3	16.34±0.79b	2.28±0.08b	4.64±0.13b	0.42±0.02b	695.26±50.57b	120.63±6.7b	3.56±0.47a	0.9±0.03ab	0.79±0.06b	0.05±0.001b	60.60±1.84a
	P300	18.07±0.54a	2.74±0.02a	5.49±0.13a	0.51±0.02a	882.12±5.17a	213.18±12.7a	4.3±0.34a	0.95±0.02a	1.61±0.01a	0.09±0.001a	63.56±1.96a
150mM NaCl	323F3	11.88±0.23c	1.79±0.09c	1.91±0.21d	0.22±0.04d	471.47±41.99c	74.48±13.83c	0.87±0.23b	0.58±0.03c	0.34±0.08d	0.02±0.003d	32.33±1.12c
	P300	15.32±0.39b	2.23±0.01b	2.90±0.06c	0.31±0.01c	810.07±29.21ab	190.2±11.81a	3.7±0.17a	0.83±0.02b	1.22±0.04c	0.06±0.004c	49.78±2.03b

## Sheet: Table S2
Table S2 Detail information of the DEGs associated with auxin/IAA, JA, ABA and ETH in 323F3C vs.323F3S and P300C vs.P300S.
Classification	Gene ID	Gene description	Gene name	baseMean_323F3C	baseMean_323F3S	Fold（323F3S/323F3C）	p-value	baseMean_P300C	baseMean_P300S	Fold（P300S/P300C）	p-value	Fold（P300S/323F3S）	p-value	KEGG
IAA synthesis	gene-CQW23_26103	Tryptophan aminotransferase-related protein 1	TAA1	33.8442	83.4903	2.4669	5.303e-07	12.8639	44.5238	3.46115	1.58511e-05	0.547252	0.000386278	K16903
IAA signalings	gene-CQW23_30351	Auxin-induced protein IAA6	IAA6	47.9472	72.447	1.51097	0.017	32.176	68.5908	2.13173	0.0116144	0.971284	0.884733	K14484
	gene-CQW23_11539	Auxin-responsive protein IAA17	IAA17	37.962	72.3785	1.9066	0.000474098	19.258	37.0871	1.9258	0.010234	0.525567	0.000612753	K14484
	gene-CQW23_18285	Indole-3-acetic acid-amido synthetase GH3.6	GH3.6	415.436	236.889	0.570218	6.30122e-14	298.021	265.131	0.889638	0.145131	1.14814	0.0991316	K14487
	gene-CQW23_16857	hypothetical protein CQW23_16857	-	52.9351	83.8974	1.58491	0.00496919	81.5196	66.9643	0.82145	0.198329	0.818768	0.20564	K14488
	gene-CQW23_20694	Auxin-responsive protein SAUR21	SAUR21	18.3821	36.2759	1.97344	0.0095624	12.4971	13.5963	1.08796	0.832547	0.384574	0.000649724	K14488
	gene-CQW23_01382	Auxin-induced protein 15A	Aux-15A	58.119	26.5022	0.455999	0.000170836	23.3199	46.4983	1.99393	0.00309075	1.80021	0.00898383	K14488
	gene-CQW23_07865	Auxin-responsive protein SAUR32	SAUR32	359.725	200.46	0.557259	8.04711e-13	124.86	119.639	0.958189	0.716931	0.612381	4.10437e-06	K14488
	gene-CQW23_27214	hypothetical protein CQW23_27214	-	48.9305	30.2111	0.617429	0.0265358	73.6295	109.425	1.48616	0.00416629	3.71478	1.55693e-14	K14488
	gene-CQW23_07863	Auxin-responsive protein SAUR32	SAUR32	211.085	126.468	0.599135	8.62123e-07	192.628	201.058	1.04376	0.68235	1.63094	3.78798e-06	K14488
	gene-CQW23_04994	hypothetical protein CQW23_04994, partial	-	7.25439	1.34217	0.185015	0.0292001	32.118	10.2867	0.320278	0.000214131	7.85572	0.00237899	K14488
	gene-CQW23_21538	hypothetical protein CQW23_21538	-	10.2556	1.28611	0.125406	0.00288248	13.2888	10.2745	0.773171	0.555008	8.18721	0.0134153	K14488
	gene-CQW23_01384	Auxin-induced protein 15A	Aux-15A	36.546	15.2053	0.416059	0.00113971	20.7206	25.5705	1.23406	0.494397	1.72447	0.0703092	K14488
	gene-CQW23_07351	Auxin-induced protein 22E	IAA-22E	51.7641	56.8689	1.09862	0.692957	26.9396	50.7545	1.88401	0.00285558	0.91525	0.633345	K14484
	gene-CQW23_07519	hypothetical protein CQW23_07519	-	135.067	164.232	1.21593	0.0747444	157.761	248.303	1.57392	2.43067e-06	1.55105	3.63794e-06	K14486
	gene-CQW23_27428	Auxin-responsive protein SAUR23	SAUR23	0.327258	0	0	1	0	4.98109	Inf	0.00647274	Inf	0.00654396	K14488
	gene-CQW23_01394	Auxin-induced protein 15A	Aux-15A	0.322509	0	0	1	0.641502	12.5474	19.5594	0.000969499	Inf	8.07055e-05	K14488
	gene-CQW23_11201	hypothetical protein CQW23_11201	-	19.8281	13.7241	0.692151	0.319955	23.6279	11.9055	0.503876	0.033599	0.88947	0.783392	K14488
	gene-CQW23_18474	Auxin-responsive protein SAUR32	SAUR32	64.0537	53.6988	0.83834	0.481604	108.572	66.6882	0.614229	0.000680328	1.27404	0.207023	K14488
JA synthesis	gene-CQW23_11477	Lipoxygenase 4, chloroplastic	LOX4	867.484	1027.45	1.18441	0.000165922	131.533	262.691	1.99715	6.15972e-13	0.262258	1.01009e-117	K00454
	gene-CQW23_01567	Linoleate 13S-lipoxygenase 2-1, chloroplastic	LOX2-1	105.919	126.345	1.19285	0.144138	269.651	114.848	0.425914	1.03662e-17	0.932493	0.55111	K00454
	gene-CQW23_10848	Allene oxide synthase, chloroplastic	AOS	46.0538	23.9964	0.521051	0.00481395	25.7195	21.9422	0.853137	0.568967	0.937947	0.849782	K01723
	gene-CQW23_20403	12-oxophytodienoate reductase-like protein	OPR12	13.1771	4.71693	0.357963	0.032583	15.6552	34.8638	2.22698	0.00403408	7.58587	7.34123e-09	K05894
	gene-CQW23_09013	12-oxophytodienoate reductase 2	OPR2	890.715	300.128	0.336951	4.54552e-50	954.125	411.22	0.430992	6.83092e-53	1.40572	0.000361079	K05894
	gene-CQW23_24297	12-oxophytodienoate reductase 1	OPR1	45.5136	24.3518	0.535043	0.00704493	30.8096	28.1822	0.914723	0.74463	1.18687	0.54159	K05894
	gene-CQW23_23376	Acyl-coenzyme A oxidase 3, peroxisomal	ACX3	101.771	95.2156	0.935584	0.61627	48.0527	87.8256	1.82769	0.00375293	0.946052	0.735629	K00232
	gene-CQW23_19471	Glyoxysomal fatty acid beta-oxidation multifunctional protein MFP-a	MFP-a	241.115	122.32	0.507311	1.58268e-09	122.951	124.705	1.01426	0.927475	1.04597	0.754098	K10527
JA signalings	gene-CQW23_15121	hypothetical protein CQW23_15121	-	825.793	497.63	0.602609	1.97591e-17	565.81	240.807	0.425596	2.60075e-34	0.496419	3.61024e-22	K13464
	gene-CQW23_27301	hypothetical protein CQW23_27301, partial	-	59.6977	71.9082	1.20454	0.330687	80.7719	49.7481	0.615909	0.0154677	0.709798	0.0533448	K13464
	gene-CQW23_11488	Protein TIFY 10A	TIFY-10A	136.946	127.467	0.930781	0.551858	28.081	56.431	2.00958	0.000725776	0.454077	3.44243e-08	K13464
	gene-CQW23_16942	hypothetical protein CQW23_16942	-	3178.83	3351.55	1.05434	0.104814	833.215	1678.04	2.01393	1.09001e-38	0.513629	7.15994e-70	K13464
	gene-CQW23_06713	hypothetical protein CQW23_06713	-	1339.44	1190.21	0.888588	0.00251174	162.86	359.464	2.2072	1.3169e-20	0.30983	3.22156e-110	K13464
	gene-CQW23_18667	Transcription factor MYC2	MYC2	1783.35	1742.97	0.977353	0.487242	657.853	1611.5	2.44963	5.11467e-90	0.9485	0.145186	K13422
ABA synthesis	gene-CQW23_07725	Beta-carotene hydroxylase 1, chloroplastic	β-CHY1	450.178	683.527	1.51835	1.69845e-10	355.121	394.587	1.11113	0.1331	0.592203	1.99343e-18	K15746
	gene-CQW23_17736	9-cis-epoxycarotenoid dioxygenase NCED1, chloroplastic	NCED1	546.021	969.175	1.77498	6.7321e-21	226.445	773.026	3.41375	2.16543e-79	0.818292	7.54008e-05	K09840
	gene-CQW23_10307	Xanthoxin dehydrogenase	SDR	208.214	202.741	0.973714	0.817434	164.088	281.033	1.7127	2.54234e-09	1.42193	5.49864e-05	K09841
ABA signalings	gene-CQW23_12810	Abscisic acid receptor PYL6	PYL6	757.189	113.072	0.149331	3.64821e-127	865.674	378.83	0.437613	7.75492e-46	3.43687	1.3663e-42	K14496
	gene-CQW23_00633	Abscisic acid receptor PYL1	PYL1	1083.26	573.847	0.52974	2.74782e-22	1147.46	763.587	0.66546	3.32483e-18	1.36494	1.60808e-07	K14496
	gene-CQW23_24228	Abscisic acid receptor PYL5	PYL5	882.736	446.596	0.505923	2.81445e-31	1401.14	937.456	0.669066	9.14228e-20	2.15336	4.23475e-47	K14496
	gene-CQW23_19756	Abscisic acid receptor PYL10	PYL10	1741.05	1154.67	0.663205	4.92381e-21	2025.99	1747.09	0.86234	0.000369119	1.55225	4.37167e-12	K14496
	gene-CQW23_23681	Abscisic acid receptor PYL6	PYL6	1072.82	249.888	0.232926	2.81053e-140	1282.12	517.341	0.403504	7.46461e-46	2.12355	9.29107e-17	K14496
	gene-CQW23_30017	hypothetical protein CQW23_30017	-	10.9048	16.0987	1.4763	0.316428	6.48619	17.9646	2.76966	0.0138076	1.14462	0.717152	K14496
	gene-CQW23_15893	putative protein phosphatase 2C 24	PP2C24	129.75	403.063	3.10645	1.40225e-39	86.2891	155.746	1.80493	1.07789e-06	0.396396	9.6855e-29	K14497
	gene-CQW23_11512	Protein phosphatase 2C 16	PP2C16	1270.15	2086.21	1.64249	2.99454e-44	1245.98	1637.32	1.31408	5.5808e-11	0.805109	1.24288e-10	K14497
	gene-CQW23_12866	Protein phosphatase 2C 37	PP2C37	2568.55	4149.31	1.61543	1.47481e-68	1727.89	2239.74	1.29622	1.45473e-13	0.553746	3.51516e-100	K14497
	gene-CQW23_07281	Protein phosphatase 2C 3	PP2C3	126.289	477.579	3.78162	2.06126e-38	17.1006	70.9087	4.14657	3.26221e-11	0.152293	3.56816e-55	K14497
	gene-CQW23_07851	putative protein phosphatase 2C 8	PP2C8	19.4771	97.6297	5.01253	4.54411e-17	14.9093	30.8239	2.06743	0.0781785	0.323716	1.62366e-10	K14497
	gene-CQW23_00237	putative protein phosphatase 2C 8	PP2C8	9.84662	5.58884	0.56759	0.292969	12.2055	1.98545	0.162669	0.00186481	0.363807	0.203324	K14497
	gene-CQW23_29010	Serine/threonine-protein kinase SAPK2	SAPK2	3.24408	15.8688	4.8916	0.00115162	23.7491	11.6345	0.489891	0.100779	0.752125	0.448771	K14498
	gene-CQW23_08758	Serine/threonine-protein kinase SAPK2	SAPK2	2181.86	1034.47	0.474124	1.25207e-45	1606.77	1257.82	0.782822	6.29775e-10	1.24728	2.32217e-05	K14498
	gene-CQW23_05421	Serine/threonine-protein kinase SRK2I	SRK2I	573.998	461.317	0.80369	0.00026101	621.657	363.533	0.58478	1.22445e-17	0.808377	0.00151135	K14498
	gene-CQW23_00750	Serine/threonine-protein kinase SAPK3	SAPK3	5000.12	3362.45	0.672475	6.82342e-56	4497.9	2646.71	0.588434	1.33359e-73	0.807495	1.61363e-12	K14498
	gene-CQW23_29948	ABSCISIC ACID-INSENSITIVE 5-like protein 5	ABI5	682.773	1127.79	1.65178	8.79021e-27	687.894	862.781	1.25424	8.29746e-06	0.784749	1.30322e-07	K14432
	gene-CQW23_20905	ABSCISIC ACID-INSENSITIVE 5-like protein 7	ABI5	657.629	1256.55	1.91072	2.77568e-45	644.259	949.27	1.47343	1.0273e-14	0.774951	2.29378e-09	K14432
	gene-CQW23_24866	ABSCISIC ACID-INSENSITIVE 5-like protein 2	ABI5	78.3739	100.247	1.27908	0.129059	66.9881	42.1283	0.628893	0.0319107	0.431128	2.42908e-07	K14432
ETH synthesis	gene-CQW23_31171	1-aminocyclopropane-1-carboxylate oxidase	ACO	1036.38	1108.43	1.06953	0.124009	494.523	932.589	1.88584	0.000125242	0.863126	0.198182	K05933
	gene-CQW23_01947	1-aminocyclopropane-1-carboxylate oxidase 1	ACO1	479.489	799.129	1.66663	9.25066e-21	194.54	512.113	2.63244	4.05768e-38	0.657392	7.04826e-15	K05933
	gene-CQW23_22558	1-aminocyclopropane-1-carboxylate oxidase -like protein 3	ACO3	189.127	89.4721	0.473079	1.61551e-09	75.4927	303.156	4.0157	1.1166e-34	3.47577	1.20946e-34	-
	gene-CQW23_06332	hypothetical protein CQW23_06332	-	2635.39	1893.48	0.718481	3.64265e-26	3059.77	1591.97	0.520291	4.87376e-84	0.86249	2.46544e-05	K05933
	gene-CQW23_10037	1-aminocyclopropane-1-carboxylate oxidase	ACO	1172.88	876.837	0.747593	2.09376e-06	837.023	422.782	0.505102	7.87782e-34	0.494667	1.58519e-37	K05933
	gene-CQW23_19699	1-aminocyclopropane-1-carboxylate synthase	ACS	4.99208	6.2621	1.25441	0.734126	1.71631	15.9004	9.26429	6.92873e-05	2.60266	0.0323641	K01762
	gene-CQW23_05330	1-aminocyclopropane-1-carboxylate synthase	ACS	91.3935	71.6772	0.78427	0.10955	15.3547	34.7834	2.26532	0.00919487	0.497619	0.000202758	K01762
ETH signalings	gene-CQW23_09803	Serine/threonine-protein kinase CTR1	CTR1	62.9651	59.0966	0.938562	0.713136	75.6052	120.792	1.59767	0.000541056	2.09672	2.20522e-07	K14510
	gene-CQW23_17503	Ethylene-responsive transcription factor 4	ERF4	3054.91	3412.71	1.11712	3.88433e-05	1012.75	2111.29	2.0847	3.77663e-79	0.634668	2.47233e-55	-
	gene-CQW23_06712	Ethylene-responsive transcription factor	ERF	622.098	743.962	1.19589	0.00072771	75.9997	376.222	4.95031	5.93739e-60	0.518799	8.19227e-29	-
	gene-CQW23_23091	Ethylene-responsive transcription factor 3	ERF3	2115.1	1960.65	0.926976	0.0224987	794.768	1548.12	1.94789	3.09876e-53	0.809994	9.1054e-10	K09286
	gene-CQW23_06004	Ethylene-responsive transcription factor 4	ERF4	1668.35	1855.8	1.11236	0.00317042	813.377	1530.43	1.88158	3.29109e-48	0.846028	1.7989e-06	-
	gene-CQW23_06942	Ethylene-responsive transcription factor 5	ERF5	1760.22	1442.65	0.819583	3.33548e-08	1156.55	1952.33	1.68807	1.17029e-41	1.38829	1.18359e-20	K09286
	gene-CQW23_23583	Ethylene-responsive transcription factor 4	ERF4	1854.04	1912.2	1.03137	0.376605	535.519	1121.57	2.09435	2.40644e-35	0.601678	3.30362e-40	K09286
	gene-CQW23_00587	Ethylene-responsive transcription factor 5	ERF5	1073.23	1053.48	0.981602	0.689575	324.027	764.95	2.36076	3.53364e-22	0.744814	3.05892e-07	K09286
	gene-CQW23_09287	Ethylene-responsive transcription factor 14	ERF14	0	0.316494	Inf	0.996441	0	20.9855	Inf	1.01249e-08	68.0559	6.99845e-08	-
	gene-CQW23_00028	Ethylene-responsive transcription factor 11	ERF11	33.7494	47.6988	1.41332	0.248056	26.536	74.6085	2.8116	1.84127e-07	1.60427	0.00505542	-
	gene-CQW23_03539	Ethylene-responsive transcription factor	ERF	21.1161	43.9836	2.08295	0.00213863	11.0308	55.5602	5.03684	2.32401e-06	1.2957	0.256334	-
	gene-CQW23_30808	Ethylene-responsive transcription factor	ERF	1.97248	3.13446	1.5891	0.741109	1.57475	18.6237	11.8265	4.35862e-06	6.09575	8.64398e-05	K09286
	gene-CQW23_01145	Ethylene-responsive transcription factor 2	ERF2	402.903	352.124	0.873966	0.04751	51.3429	103.895	2.02355	4.61242e-06	0.302618	9.06304e-35	-
	gene-CQW23_11561	Ethylene-responsive transcription factor	ERF	69.6229	91.4973	1.31418	0.0668471	36.875	83.0668	2.25266	5.87406e-06	0.93132	0.626967	-
	gene-CQW23_09584	Ethylene-responsive transcription factor	ERF	127.728	241.946	1.89423	1.52126e-10	45.1189	91.3596	2.02486	1.50443e-05	0.38745	1.18128e-18	-
	gene-CQW23_22678	Ethylene-responsive transcription factor 1B	ERF1B	31.526	29.0687	0.922054	0.759856	11.6476	32.9466	2.82861	0.00604629	1.16247	0.565509	K14516
	gene-CQW23_07338	Ethylene-responsive transcription factor	ERF	0	1.35796	Inf	0.351791	0	4.67425	Inf	0.00922619	3.53329	0.17233	-
	gene-CQW23_01146	Ethylene-responsive transcription factor 13	ERF13	33.8637	25.4234	0.750757	0.2529	0	4.32741	Inf	0.0133768	0.174641	1.12355e-05	-
	gene-CQW23_15104	Ethylene-responsive transcription factor	ERF	2.96109	4.51255	1.52395	0.680176	2.34544	10.28	4.38296	0.0135575	2.33605	0.098721	-
	gene-CQW23_09289	Ethylene-responsive transcription factor 1B	ERF1B	0.322509	0.678979	2.1053	0.994022	0	3.66952	Inf	0.0276866	5.54845	0.148194	K14516
	gene-CQW23_01156	Ethylene-responsive transcription factor 2	ERF2	56.7056	56.7234	1.00031	1	8.96082	20.6184	2.30096	0.0307258	0.372772	1.0936e-05	-
	gene-CQW23_14483	Ethylene-responsive transcription factor	ERF	29.0244	49.7809	1.71514	0.0125639	1.03304	6.28633	6.0853	0.0318266	0.129492	7.26132e-12	-
	gene-CQW23_05393	Ethylene-responsive transcription factor	ERF	8.91595	13.7858	1.5462	0.28188	1.27063	6.97369	5.48838	0.0339743	0.519155	0.128645	-
	gene-CQW23_22809	Ethylene-responsive transcription factor	ERF	239.21	146.328	0.611713	5.16016e-07	220.747	110.022	0.498405	1.99498e-08	0.77113	0.0636347	-
	gene-CQW23_14931	Ethylene-responsive transcription factor	ERF	21.9365	21.9907	1.00247	0.997332	43.5112	26.5714	0.610679	0.0257332	1.23954	0.431808	-
	gene-CQW23_17415	Ethylene-responsive transcription factor	ERF	257.322	212.087	0.824208	0.0309385	139.219	88.9238	0.638733	0.000399633	0.430071	5.15493e-14	-
	gene-CQW23_15167	Ethylene-responsive transcription factor	ERF	65.4598	60.8862	0.930131	0.687529	115.167	70.3013	0.610431	0.00040283	1.18457	0.311323	-
	gene-CQW23_11717	Ethylene-responsive transcription factor	ERF	10.6286	3.88419	0.365447	0.182125	27.0613	7.254	0.268059	0.0014456	1.91563	0.326733	-
	gene-CQW23_34024	Ethylene-responsive transcription factor 2	ERF2	79.9085	39.8006	0.498077	9.29772e-05	71.0096	61.0888	0.86029	0.35203	1.57456	0.0194579	K09286
	gene-CQW23_02378	Ethylene-responsive transcription factor	ERF	74.5285	47.9796	0.643776	0.0101985	63.1775	55.4401	0.87753	0.489447	1.18542	0.365293	-
	gene-CQW23_12719	Ethylene-responsive transcription factor 1	ERF1	121.039	58.1921	0.480771	0.0125	101.939	73.2616	0.718682	0.0229576	1.29148	0.123673	K09286
	gene-CQW23_10126	Ethylene-responsive transcription factor	ERF	45.0836	81.8349	1.81518	0.00041969	62.853	93.7449	1.49149	0.0472155	1.17511	0.274534	-
	gene-CQW23_12595	Ethylene-responsive transcription factor 1B	ERF1B	70.5161	114.623	1.62549	0.00052376	22.8577	29.9118	1.30861	0.29666	0.267737	5.80205e-15	K14516

## Sheet: Table S3
Table S3 Detail information of the discussed genes involved in ROS scavenging, unsaturated fatty acid synthesis, protein processing and SOS pathway in this study.
Protein type	Gene ID	Gene description	Gene name	baseMean_323F3C	baseMean_323F3S	Fold（323F3S/323F3C）	p-value	baseMean_P300C	baseMean_P300S	Fold（P300S/P300C）	p-value	Fold（P300S/323F3S）	p-value	KEGG
CAT	gene-CQW23_04867	Catalase isozyme 2	CAT2	293.495	364.253	1.24109	0.00398943	355.315	669.539	1.88435	8.8598e-25	1.88564	1.48135e-25	K03781
APX	gene-CQW23_21948	L-ascorbate peroxidase 2, cytosolic	APX2	653.627	1309.45	2.00336	1.9544e-29	1163.49	1789.18	1.53776	5.70727e-28	1.40167	1.52711e-20	K00434
Prx	gene-CQW23_27780	Peroxiredoxin-2C	Prx-2C	170.717	174.852	1.02422	0.844912	30.0684	655.087	21.7865	4.85538e-208	3.84371	1.87827e-80	-
Trx	gene-CQW23_08596	Thioredoxin-like protein 4A	Trx-4A	76.5659	155.099	2.02569	3.17686e-08	177.101	367.46	2.07487	1.21917e-18	2.43061	1.67401e-25	K12859
	gene-CQW23_23211	TPR repeat-containing thioredoxin TTL1	TTL1	50.0947	81.3769	1.62446	0.00371905	44.3977	44.7776	1.00855	0.969412	0.564592	0.000906692	-
	gene-CQW23_34207	TPR repeat-containing thioredoxin TDX	TDX	9.29431	7.28915	0.78426	0.686507	1.283	14.2744	11.1258	0.000186254	2.01047	0.1116	K09560
	gene-CQW23_18479	TPR repeat-containing thioredoxin TDX	TDX	21.9861	15.8037	0.718805	0.291655	1.02066	7.97547	7.81404	0.0080787	0.517613	0.11381	K09560
POD	gene-CQW23_09144	Suberization-associated anionic peroxidase 1	POD1	920.202	539.919	0.58674	6.21652e-10	475.203	1111.01	2.33797	1.6536e-60	2.1109	4.47693e-52	K00430
	gene-CQW23_06899	Peroxidase 28	POD28	294.573	443.722	1.50632	8.34043e-09	350.42	249.634	0.712384	1.54071e-05	0.577131	8.91064e-14	K00430
	gene-CQW23_32462	Peroxidase 4	POD4	226.585	405.26	1.78856	4.95811e-10	63.8269	426.88	6.68809	5.1718e-14	1.08032	0.595682	K00430
	gene-CQW23_05116	Peroxidase 15	POD15	915.893	926.645	1.01174	0.886608	648.994	1321.7	2.03653	1.03712e-52	1.46326	1.03788e-14	K00430
	gene-CQW23_08677	Peroxidase 5	POD5	241.557	339.828	1.40682	1.44171e-05	415.164	897.82	2.16257	4.59396e-44	2.71	2.85648e-68	K00430
	gene-CQW23_07657	Peroxidase 4	POD4	7.28232	8.63132	1.18524	0.767562	6.39027	21.3281	3.33759	0.0278156	2.5344	0.0428648	K00430
	gene-CQW23_18616	Peroxidase 6	POD6	12.1579	13.3425	1.09743	0.858594	16.5125	32.1434	1.94661	0.0165733	2.47181	0.0019606	K00430
	gene-CQW23_01286	Lignin-forming anionic peroxidase	POD	115.976	93.7942	0.808738	0.0972802	96.7332	235.91	2.43876	0.00120132	2.5791	0.00051792	K00430
	gene-CQW23_07523	Peroxidase 66	POD66	131.449	155.635	1.18399	0.137682	140.489	295.514	2.10347	5.9104e-12	1.94761	1.33897e-11	K00430
	gene-CQW23_10318	Peroxidase 12	POD12	1415.5	1582.27	1.11782	0.00241827	1353.35	2207.52	1.63116	2.77489e-28	1.43113	1.07043e-23	K00430
	gene-CQW23_16671	Peroxidase 72	POD72	60.3744	68.1892	1.12944	0.539623	0	47.4668	Inf	3.52091e-23	0.714064	0.0679186	K00430
SOD	gene-CQW23_14139	Superoxide dismutase [Fe] 2, chloroplastic	Fe-SOD2	2286.27	3333.97	1.45826	6.82656e-39	3407.41	4572.83	1.34202	8.56135e-26	1.40703	2.40145e-41	K04564
	gene-CQW23_01191	Superoxide dismutase [Cu-Zn]	Cu/Zn-SOD	3559.46	4012.32	1.12723	3.48321e-06	3591.88	3789.84	1.05511	0.0653773	0.96901	0.217186	K04565
	gene-CQW23_12853	Superoxide dismutase [Mn], mitochondrial	Mn-SOD2	1607.64	1847.2	1.14901	6.01101e-05	1978.48	1945.32	0.983236	0.591888	1.0803	0.022051	K04564
	gene-CQW23_23270	Superoxide dismutase [Cu-Zn] 2	Cu/Zn-SOD2	129.549	102.808	0.793582	0.267623	137.781	137.674	0.999229	0.999344	1.37398	0.00853712	K04565
	gene-CQW23_18497	Superoxide dismutase [Mn], mitochondrial	Mn-SOD	0	1.31197	Inf	0.357793	0	0.337574	Inf	1	0.264215	0.616002	K04564
	gene-CQW23_25598	Superoxide dismutase [Cu-Zn], chloroplastic	Cu/Zn-SOD	375.166	395.729	1.05481	0.522847	364.528	241.056	0.661282	1.38263e-07	0.624932	1.08792e-09	K04565
	gene-CQW23_28498	Superoxide dismutase [Fe] 3, chloroplastic	Fe-SOD3	268.104	281.464	1.04983	0.563566	317.57	298.735	0.940688	0.393415	1.08893	0.293063	K04564
	gene-CQW23_07376	Superoxide dismutase [Fe] 2, chloroplastic	Fe-SOD2	207.724	210.111	1.01149	0.892519	196.263	182.528	0.930021	0.509089	0.891194	0.234095	K04564
CCS	gene-CQW23_00356	Copper chaperone for superoxide dismutase, chloroplastic/cytosolic	CCS	311.367	371.751	1.19393	0.0194332	347.262	547.69	1.57717	2.26675e-12	1.51124	1.27833e-10	K04569
GRX	gene-CQW23_02281	Glutaredoxin-C1	GRX-C1	30.519	13.7869	0.45175	0.00630418	9.98535	42.09	4.21518	3.23057e-07	3.13231	1.69138e-05	K03676
	gene-CQW23_22057	Monothiol glutaredoxin-S2	GRX-S2	9.16208	5.36433	0.585492	0.319095	9.76874	27.1821	2.78256	0.00192974	5.19875	8.37285e-06	K03676
	gene-CQW23_17543	Glutaredoxin-C9	GRX-C9	118.735	80.3613	0.676811	0.00347071	47.5256	76.9622	1.61939	0.0167616	0.982686	0.941374	-
GST	gene-CQW23_03952	putative glutathione S-transferase	GST	707.934	1108.99	1.56651	3.95545e-22	542.888	2160.98	3.98053	2.54877e-224	1.99902	1.82729e-81	K00799
	gene-CQW23_21928	putative glutathione S-transferase	GST	111.748	187.961	1.68201	2.34029e-06	70.3798	214.03	3.04107	5.78705e-16	1.16813	0.105304	K00799
	gene-CQW23_21929	putative glutathione S-transferase	GST	38.7457	63.5104	1.63916	0.0198286	26.2186	69.0028	2.63182	1.55941e-06	1.11442	0.523379	K00799
	gene-CQW23_22418	Glutathione S-transferase U9	GST-U9	393.142	758.411	1.9291	6.23744e-30	237.621	1085.11	4.56654	5.96499e-145	1.46772	7.5052e-17	K00799
	gene-CQW23_25828	Glutathione S-transferase U18	GST-U18	2048.82	3494.91	1.70581	1.46171e-74	3552.17	3885.92	1.09396	0.00198629	1.14062	3.8921e-07	K00799
	gene-CQW23_24335	putative glutathione S-transferase	GST	544.39	439.017	0.806439	0.000393746	258.283	655.496	2.5379	5.87219e-45	1.53178	2.84719e-13	K00799
	gene-CQW23_25825	Glutathione S-transferase U18	GST-U18	557.286	437.329	0.784748	0.000325966	394.527	791.222	2.0055	6.59424e-23	1.85608	6.11506e-21	K00799
	gene-CQW23_21930	putative glutathione S-transferase	GST	599.684	872.068	1.45421	1.55291e-13	519.473	966.564	1.86066	2.61569e-15	1.13714	0.0421015	K00799
	gene-CQW23_04818	putative glutathione S-transferase parC	GST	1.30428	0.362485	0.277919	0.610754	1.74958	33.2778	19.0205	1.37929e-10	94.2073	2.30934e-13	K00799
	gene-CQW23_25838	Glutathione S-transferase U18	GST-U18	2.64542	1.04146	0.393685	0.470828	2.39959	29.2337	12.1828	2.22494e-09	28.8064	1.30978e-11	K00799
	gene-CQW23_22421	Glutathione S-transferase U9	GST-U9	215.585	275.84	1.27949	0.00442173	131.105	236.91	1.80703	5.98859e-09	0.881107	0.133723	K00799
	gene-CQW23_17729	putative glutathione S-transferase	GST	0.677693	0.326561	0.481872	1	1.60801	22.2027	13.8076	1.62569e-07	69.6584	4.72497e-10	K00799
	gene-CQW23_02556	putative glutathione S-transferase	GST	81.1438	99.9659	1.23196	0.140651	65.8189	132.466	2.01259	3.56294e-07	1.35938	0.0140176	K00799
	gene-CQW23_21533	putative glutathione S-transferase	GST	25.1296	40.475	1.61065	0.0656395	12.7139	46.3383	3.64469	5.18698e-05	1.174	0.503168	K00799
	gene-CQW23_21187	putative glutathione S-transferase	GST	24.3981	25.1532	1.03095	0.917644	12.3764	24.5696	1.98519	0.0305502	1.00158	1	K00799
Hsp	gene-CQW23_08818	Heat shock cognate 70 kDa protein	HSP70	1827.46	6261.58	3.42639	0	1522.36	12586.4	8.26768	0	2.06211	3.60726e-290	K03283
	gene-CQW23_14285	Heat shock protein 90-1	HSP90-1	394.863	3053.58	7.73326	0	686.603	8865.94	12.9128	0	2.97856	0	K04079
	gene-CQW23_15919	Heat shock cognate 70 kDa protein	HSP70	7654.4	18147.2	2.37082	0	8659.91	23710.1	2.73791	0	1.34035	3.17818e-68	K03283
	gene-CQW23_08264	17.9 kDa class II heat shock protein	HSP17.9	129.487	490.262	3.7862	1.0878e-59	129.125	915.491	7.08996	1.912e-112	1.91548	1.74575e-31	K13993
	gene-CQW23_00534	Heat shock 22 kDa protein, mitochondrial	HSP22	270.966	704.425	2.59968	1.03795e-50	160.443	1121.66	6.991	6.98292e-126	1.63337	3.95104e-19	K13993
	gene-CQW23_08265	17.9 kDa class II heat shock protein	HSP17.9	24.3275	123.738	5.08634	2.16045e-21	44.1278	482.935	10.944	6.73011e-123	4.00375	7.83997e-63	K13993
	gene-CQW23_08902	15.7 kDa heat shock protein, peroxisomal	HSP15.7	75.505	227.695	3.01563	4.61931e-21	142.234	454.06	3.19235	3.38667e-45	2.04563	6.94039e-22	K13993
	gene-CQW23_31624	18.5 kDa class I heat shock protein	HSP18.5	219.749	443.69	2.01908	1.16803e-19	138.261	672.308	4.86259	2.08214e-100	1.55443	2.12742e-14	K13993
	gene-CQW23_11457	17.4 kDa class III heat shock protein	HSP17.4	21.4386	105.04	4.8996	9.91688e-17	18.8625	94.5047	5.01018	6.07351e-17	0.922883	0.60715	K13993
	gene-CQW23_00535	Heat shock 22 kDa protein, mitochondrial	HSP22	62.0671	163.908	2.64082	7.73798e-14	82.3266	489.613	5.9472	1.08488e-87	3.06416	9.06919e-47	K13993
	gene-CQW23_08718	22.0 kDa class IV heat shock protein	HSP22	43.2022	87.0093	2.014	0.000569258	84.9312	143.477	1.68933	2.88063e-05	1.69154	3.03652e-05	K13993
	gene-CQW23_31623	18.5 kDa class I heat shock protein	HSP18.5	11.8328	31.7114	2.67996	0.00102948	30.8646	71.2366	2.30803	0.000209339	2.30374	1.27702e-05	K13993
	gene-CQW23_11673	Heat shock 70 kDa protein	HSP70	16.3696	32.6217	1.99283	0.015001	15.4176	37.6166	2.43985	0.0244866	1.18343	0.572882	K03283
	gene-CQW23_23188	Heat shock protein 90-2	HSP90-1	19655.4	26864.4	1.36677	4.03866e-76	18098.9	28655.8	1.58329	6.32472e-106	1.09429	2.46624e-08	K04079
	gene-CQW23_24043	Heat shock cognate 70 kDa protein	HSP70	13672.9	17595.5	1.28689	4.26978e-45	15298.7	23164.6	1.51416	6.56274e-84	1.35057	9.99516e-71	K03283
	gene-CQW23_31620	18.5 kDa class I heat shock protein	HSP18.5	57.3696	58.3502	1.01709	0.961964	22.0285	47.0821	2.13733	0.00143183	0.827802	0.330846	K13993
	gene-CQW23_01345	26.5 kDa heat shock protein, mitochondrial	HSP26.5	5.57175	8.57526	1.53906	0.436729	4.62821	13.976	3.01974	0.0197646	1.67168	0.241697	K13993
FAD	gene-CQW23_29307	Omega-6 fatty acid desaturase, endoplasmic reticulum	FAD2	3350.86	522.914	0.156054	0	32.6429	52.9828	1.6231	0.0221726	0.103943	1.9699e-122	K10256
	gene-CQW23_29533	Omega-6 fatty acid desaturase, endoplasmic reticulum	FAD2	328.1	196.811	0.599852	3.46048e-08	275.339	446.97	1.62334	7.30912e-05	2.3294	2.78771e-10	K10256
	gene-CQW23_29306	Omega-6 fatty acid desaturase, endoplasmic reticulum	FAD2	15.6144	2.76191	0.176882	0.00622762	0.945622	27.5799	29.1659	1.11996e-10	10.2449	3.58319e-08	K10256
	gene-CQW23_29537	Omega-6 fatty acid desaturase, endoplasmic reticulum	FAD2	6116.18	4690.64	0.766923	7.25945e-31	2483.69	5106.61	2.05606	5.74866e-136	1.11683	2.25803e-06	K10256
	gene-CQW23_21403	Omega-6 fatty acid desaturase, endoplasmic reticulum	FAD2	303.332	326.556	1.07656	0.32715	171.209	645.597	3.77082	9.25529e-67	2.02812	2.15489e-29	K10256
	gene-CQW23_29304	Omega-6 fatty acid desaturase, endoplasmic reticulum	FAD2	181.064	152.476	0.84211	0.202616	232.307	938.986	4.04201	1.27579e-36	6.31755	2.61955e-71	K10256
	gene-CQW23_35257	Omega-6 fatty acid desaturase, endoplasmic reticulum	FAD2	2626.69	2081.08	0.792281	3.40321e-14	884.433	1367.92	1.54667	1.01114e-20	0.674304	4.11996e-29	K10256
	gene-CQW23_29539	Omega-6 fatty acid desaturase, endoplasmic reticulum	FAD2	1570.76	1169.51	0.744551	1.3027e-06	346.543	598.537	1.72716	6.2625e-15	0.525058	6.51354e-33	K10256
	gene-CQW23_29540	Omega-6 fatty acid desaturase, endoplasmic reticulum	FAD2	1684.99	1499.37	0.889835	0.0626088	700.106	1223	1.74688	6.35126e-09	0.836898	0.0626436	K10256
	gene-CQW23_29534	Omega-6 fatty acid desaturase, endoplasmic reticulum	FAD2	180.519	168.848	0.935344	0.623173	146.521	247.662	1.69028	3.65918e-08	1.50463	0.000435061	K10256
	gene-CQW23_29305	Omega-6 fatty acid desaturase, endoplasmic reticulum	FAD2	5.60917	3.92011	0.698876	0.667705	1.35804	15.5553	11.4542	2.39465e-05	4.07103	0.00343892	K10256
Antiporter	gene-CQW23_21257	Cation/H(+) antiporter 20	CPA20	406.085	271.35	0.668209	4.44776e-08	373.019	768.486	2.06018	2.33658e-34	2.90534	5.1972e-66	-
ATPase	gene-CQW23_00585	Plasma membrane ATPase 1	PM-ATPase1	17.8741	35.9105	2.00908	0.053678	15.1715	278.176	18.3354	7.72897e-88	7.94841	3.59968e-62	K01535
	gene-CQW23_11716	Plasma membrane ATPase	PM-ATPase	5.6276	14.2302	2.52865	0.0380314	4.46566	2.99564	0.670817	0.692055	0.215924	0.00291054	K01535

## Sheet: Table S4
Table S4 List of primers used for qRT-PCR in this study.
Primers	Sequence（5’—3’）	Detected genes
CQW23_23681-qRTF	ACTGGAAATACTTGACGAAGAGC	gene-CQW23_23681
CQW23_23681-qRTR	CCCGAAGGTTCAGGATGTAAAG
CQW23_12810-qRTF	AAGACTACTACAGAGCAACAACG	gene-CQW23_12810
CQW23_12810-qRTR	AAGACTACTACAGAGCAACAACG
CQW23_30351-qRTF	GAGTAGTTCAGAGTACATTCCCAT	gene-CQW23_30351
CQW23_30351-qRTR	TCCGATCTCTTCATTATCCTTAGC
CQW23_33911-qRTF	TGCTGGAGCCGTGAAGAT	gene-CQW23_33911
CQW23_33911-qRTR	CTGAATTACGCCACACCACTT
CQW23_33909-qRTF	AACTACGACTATGACTCCAACTCT	gene-CQW23_33909
CQW23_33909-qRTR	CCAGGCTTCACCATTATCACATT
CQW23_15121-qRTF	ACCGTCACTTCTCAAGATTCTCA	gene-CQW23_15121
CQW23_15121-qRTR	GCACTCACTACCCTGTCCTT
CQW23_18667-qRTF	GGATGGGATGCTATGATTCGTAT	gene-CQW23_18667
CQW23_18667-qRTR	TTCACAGTGGCTTGTTGGAT
CQW23_29537-qRTF	GGACTACGGTGTGCTGACT	gene-CQW23_29537
CQW23_29537-qRTR	GCTTTAGTTGCCTCCATTGC
CQW23_29304-qRTF	TCTCAACTATACCACATTACCACG	gene-CQW23_29304
CQW23_29304-qRTR	TCCCTTAACTCCCTCCACAAT
CQW23_21403-qRTF	TTGGTGTGCTGAATCTGTTCTT	gene-CQW23_21403
CQW23_21403-qRTR	CTCTCCGAGTAATGGCTTGAC
CQW23_14796-qRTF	CCGACCATTACGAACAACAATAGT	gene-CQW23_14796
CQW23_14796-qRTR	GTAAAGGGTGCTCGCATTTCA
GAPDH-qRTF	ATGATGATGTGAAAGCAGCG	GAPDH
GAPDH-qRTR	TTTCAACTGGTGGCTGCTAC
